# Supplementary material for: Cultural Adaptation and Selection of a Minimal Set of Variables from Two Adolescent Pregnancy Risk Instruments (IRENE and REND) in Colombian Schoolgirls
Source: Nurs Rep. 2026 Jul 16;16(7):248. doi: 10.3390/nursrep16070248 (PMC13414866; doi:10.3390/nursrep16070248)
Supplement: Supplementary file 1 [file nursrep-16-00248-s001.zip]

Archive with 1 entries (1 files):
- nursrep-4365929-supplementary.pdf
